# Supplementary material for: Genomic Characterization and Evolutionary Dynamics of SARS-CoV-2 Lineage NB.1.8.1 in Thailand, 2025
Source: Viruses. 2026 Apr 8;18(4):450. doi: 10.3390/v18040450 (PMC13120155; doi:10.3390/v18040450)
Supplement: Supplementary file 1 [file viruses-18-00450-s001.zip]

Archive with 1 entries (1 files):
- viruses-4225606-supplementary.pdf
